# Supplementary material for: CD34+CD10+CD19− Cells in Patients with Unhealthy Alcohol Use Stimulate the M2b Monocyte Polarization
Source: Cells. 2022 Aug 30;11(17):2703. doi: 10.3390/cells11172703 (PMC9454773; doi:10.3390/cells11172703)
Supplement: Supplementary file 1 [file cells-11-02703-s001.zip]

Archive with 1 entries (1 files):
- cells-1829808-supplementary.pdf
